# Supplementary material for: Is a Combination of Metals More Toxic to Mosses Than a Single Metal?
Source: Plants (Basel). 2023 Nov 24;12(23):3960. doi: 10.3390/plants12233960 (PMC10708001; doi:10.3390/plants12233960)
Supplement: Supplementary file 1 [file plants-12-03960-s001.zip]

Archive with 1 entries (1 files):
- plants-2717782-supplementary.pdf
